# Supplementary material for: Post-Analysis of Predictive Modeling with an Epidemiological Example
Source: Healthcare (Basel). 2021 Jun 24;9(7):792. doi: 10.3390/healthcare9070792 (PMC8304882; doi:10.3390/healthcare9070792)
Supplement: Supplementary file 1 [file healthcare-09-00792-s001.zip]

Archive with 1 entries (1 files):
- healthcare-1249590-supplementary.pdf
